# Supplementary material for: Rapid Screening and Comparison of Chimeric Lysins for Antibacterial Activity against Staphylococcus aureus Strains
Source: Antibiotics (Basel). 2023 Mar 29;12(4):667. doi: 10.3390/antibiotics12040667 (PMC10135017; doi:10.3390/antibiotics12040667)
Supplement: Supplementary file 1 [file antibiotics-12-00667-s001.zip]

Archive with 1 entries (1 files):
- antibiotics-2274971-supplementary.pdf
